# Supplementary material for: Efficient Isolation and Functional Characterization of Niche Cells from Human Corneal Limbus
Source: Int J Mol Sci. 2022 Mar 2;23(5):2750. doi: 10.3390/ijms23052750 (PMC8911296; doi:10.3390/ijms23052750)
Supplement: Supplementary file 1 [file ijms-23-02750-s001.zip]

Archive with 1 entries (1 files):
- ijms-1611815-supplementary.pdf
